# Supplementary material for: Outpatient Cutaneous Wound Care in the United States: Specialty Distribution and Antimicrobial Prescribing Patterns
Source: Antibiotics (Basel). 2026 Feb 1;15(2):142. doi: 10.3390/antibiotics15020142 (PMC12937199; doi:10.3390/antibiotics15020142)
Supplement: Supplementary file 1 [file antibiotics-15-00142-s001.zip]

Archive with 4 entries (3 files):
- Supplementary Files/
- Supplementary Files/Supplementary Figures.pdf
- Supplementary Files/Supplementary Methods.pdf
- Supplementary Files/Supplementary Tables.pdf
